# Supplementary material for: The Role of Treatment Sequencing with Immune-Checkpoint Inhibitors and BRAF/MEK Inhibitors for Response and Survival of Patients with BRAFV600-Mutant Metastatic Melanoma—A Retrospective, Real-World Cohort Study
Source: Cancers (Basel). 2022 Apr 21;14(9):2082. doi: 10.3390/cancers14092082 (PMC9101790; doi:10.3390/cancers14092082)
Supplement: Supplementary file 1 [file cancers-14-02082-s001.zip]

Archive with 1 entries (1 files):
- cancers-1653989-supplementary.pdf
